# Supplementary material for: Analysis of RNA decay factor mediated RNA stability contributions on RNA abundance
Source: BMC Genomics. 2015 Mar 6;16(1):154. doi: 10.1186/s12864-015-1358-y (PMC4359779; doi:10.1186/s12864-015-1358-y)
Supplement: Additional file 2: Table S1. — Statistics into the correlation between ChIP-seq and RNA-seq. Table S2. RNAs potentially controlled by RNA turnover. Table S3. RNAs potentially controlled by UPF1, EXOSC5 and STAU1 as determined by data in the present study. Table S4. List of zinc figure proteins under the control of UPF1. Table S5. List of genes that may be controlled by RNA turnover from ENCODE data. Table S6. eRNAs coordinates that are potentially controlled by UPF1 (a) and EXOSC5 (b). [file 12864_2015_1358_MOESM2_ESM.xlsx]

## Sheet: Table S1
Supplementary Table 1a Statistics of K4me3 ChIP-seq Peaks against Gene Expression
RPKM	Total	No peak	%	Low peak	%	High peak	%
Total	18853	7737	0.410386	2732	0.144911	8384	0.444704
> 0.001	15251	4245	0.278342	2652	0.17389	8354	0.547767
> 0.005	15222	4221	0.277296	2650	0.17409	8351	0.548614
> 0.01	15146	4153	0.274198	2645	0.174634	8348	0.551169
> 0.05	14159	3282	0.231796	2558	0.180662	8319	0.587541
> 0.1	13493	2730	0.202327	2478	0.183651	8285	0.614022
> 0.5	11491	1348	0.117309	2095	0.182317	8048	0.700374
> 1	10421	957	0.0918338	1808	0.173496	7656	0.73467
> 5	6736	315	0.0467637	947	0.140588	5474	0.812648
> 10	4848	175	0.0360974	600	0.123762	4073	0.84014
> 50	1488	39	0.0262097	108	0.0725806	1341	0.90121
> 100	775	20	0.0258065	40	0.0516129	715	0.922581
Supplementary Table 1b Statistics of pol II ChIP-seq Peaks against Gene Expression
RPKM	Number	No peaks	%	Peaks present	%
total	18853	12534	0.664828	6319	0.335172
0.001	15251	8978	0.588683	6273	0.411317
0.005	15222	8951	0.58803	6271	0.41197
0.01	15146	8880	0.586293	6266	0.413707
0.05	14159	7926	0.559785	6233	0.440215
0.1	13493	7285	0.53991	6208	0.46009
0.5	11491	5485	0.47733	6006	0.52267
1	10421	4695	0.450533	5726	0.549467
5	6736	2618	0.388658	4118	0.611342
10	4848	1779	0.366955	3069	0.633045
50	1488	442	0.297043	1046	0.702957
100	775	199	0.256774	576	0.743226
Supplementary Table 1c Statistics of K4me3 ChIP-seq Peaks against Gene Expression for pol II positive peaks
RPKM	Number	No peaks	%	Low peak	%	high peak	%
total	6319	50	0.00791264	511	0.0808672	5758	0.91122
0.001	6273	25	0.00398533	504	0.0803443	5744	0.91567
0.005	6271	25	0.00398661	504	0.08037	5742	0.915643
0.01	6266	25	0.00398979	502	0.0801149	5739	0.915895
0.05	6233	18	0.00288785	495	0.079416	5720	0.917696
0.1	6208	18	0.00289948	488	0.0786082	5702	0.918492
0.5	6006	14	0.002331	434	0.0722611	5558	0.925408
1	5726	12	0.0020957	394	0.0688089	5320	0.929095
5	4118	8	0.00194269	241	0.0585236	3869	0.939534
10	3069	4	0.00130336	168	0.054741	2897	0.943956
50	1046	1	0.000956023	32	0.0305927	1013	0.968451
100	576	1	0.00173611	17	0.0295139	558	0.96875

## Sheet: Table S2
Supplementary Table 2 RNAs potentially controlled by RNA turnover.
ARID4B
BCL9
BTF3L4
C1orf124
C1orf201
C1orf212
C1orf52
CCDC18
CCDC76
CDC14A
CNST
CTTNBP2NL
CYB5RL
DDX20
DDX59
DFFB
DHDDS
DHRS3
DNAJC16
DSTYK
EPHA2
FBXO28
FBXO42
FOXJ3
GPATCH2
HIAT1
KIAA0907
LIN9
LMO4
LRIF1
LRRC8B
LRRC8D
MAGI3
MDM4
MTF2
PEX11B
PHACTR4
PIGC
POU2F1
PTPN14
PUM1
RABIF
RNF207
RPRD2
RRNAD1
SASS6
SCNM1
SETDB1
SLC41A1
SPEN
ST3GAL3
STIL
STX12
STX6
SYDE2
TCEANC2
TGFB2
TMEM167B
TTF2
TUFT1
UBIAD1
WDR47
ZBED6
ZMYM1
ZMYM6
ZYG11A
ANKZF1
ASXL2
C2orf49
C2orf76
CASP8
CCDC75
CCDC93
CENPA
CENPO
CIR1
COQ10B
CREB1
CYP20A1
DLX2
EIF2AK3
EML6
ETAA1
FAM161A
FZD5
GEN1
INO80D
IWS1
LYPD6
MEIS1
MTERFD2
NFE2L2
PEX13
PLEKHM3
PUS10
SFXN5
SP3
SUPT7L
TMEM127
TRMT61B
USP37
WDR33
WDR43
WDR92
WDSUB1
ZNF142
ABCC5
ABHD5
ARL13B
ARMC8
ARPC4-TTLL3
C3orf71
CBLB
CEP63
CEP97
DBR1
DCP1A
DHFRL1
DPH3
EAF2
GTF2E1
HSPBAP1
KIF9
KLHL18
KLHL24
LMLN
MECOM
MYNN
NAT6
NCK1
NKIRAS1
PDE12
SLC25A36
THRB
TMEM39A
TMPPE
TSEN2
UMPS
VGLL4
WNT5A
ZBTB11
ZFYVE20
ZNF148
AFF1
ANAPC10
ANKRD50
C4orf46
CENPC1
DCAF16
EREG
FBXO8
FGF2
HELQ
INTS12
IRF2
LIN54
METTL14
OTUD4
PCDH7
PHF17
SEPSECS
STX18
TBC1D9
THAP6
THAP9
ANKRA2
ATG12
BDP1
C5orf43
CEP120
GIN1
LYSMD3
MBLAC2
MFAP3
NR3C1
NUDT12
RAD1
SRFBP1
TMEM161B
UTP15
ZNF346
CENPQ
CNKSR3
CUL9
HACE1
HIST1H1E
HIST1H2AD
HIST1H2AH
HIST1H2AM
HIST1H3A
HIST1H4H
HIST1H4J
HIST1H4K
IRAK1BP1
JARID2
KPNA5
LAMA4
LCA5
LRRC1
MDN1
NCOA7
NDUFAF4
NFYA
PDE7B
PGBD1
PNISR
PRR3
RAB23
REV3L
RNF182
RPS10-NUDT3
SCAF8
SCAND3
TBC1D22B
TBP
TPBG
TRERF1
USP45
WDR27
ZBTB2
ZNF187
AVL9
C1GALT1
CBLL1
CDK13
CRCP
DAGLB
DNAJC30
FBXL18
FIGNL1
GATAD1
GLCCI1
GTPBP10
HBP1
HERPUD2
ING3
ITGB8
LMTK2
MLL5
NAPEPLD
NUPL2
PAXIP1
PTCD1
PURB
RABGEF1
RBAK
SMURF1
SP4
THAP5
UBN2
YAE1D1
ZC3HAV1L
ZKSCAN1
ZNF800
BAG4
C8orf37
C8orf76
CCNE2
FUT10
IKBKB
MCPH1
MED30
MTERFD1
PCMTD1
PDE7A
SH2D4A
TGS1
THAP1
TMEM68
TNFRSF10A
UBE2W
VCPIP1
YTHDF3
BICD2
C9orf64
C9orf82
C9orf85
CDKN2B
DCAF10
GNE
GOLGA1
IPPK
KIAA2026
KIF24
KLHL9
NFX1
PDCL
PTAR1
PTPDC1
RANBP6
RUSC2
TBC1D2
TLE1
TOPORS
TSTD2
UHRF2
ZNF462
ACADSB
ADARB2
ARL5B
DCLRE1C
ERCC6
FAM175B
FAM178A
FRA10AC1
HIF1AN
IKZF5
KIAA1279
MINPP1
MTPAP
SFR1
SIRT1
TAF3
ABTB2
ATG16L2
C11orf30
C11orf46
C11orf54
C11orf57
CCDC82
DEPDC7
DTX4
FAM111A
FAM76B
HINFP
MED19
NPAT
PHF21A
POLD3
PRDM10
PRKRIR
RAD9A
RNF169
RPUSD4
TCP11L1
TOLLIP
UVRAG
VPS37C
XRRA1
ZNF195
ASB8
ATF1
BRAP
C12orf5
CCDC59
CSAD
FAM60A
FGD6
GXYLT1
HMGA2
MDM2
NECAP1
PHLDA1
PRKAB1
RAD52
RIC8B
RILPL1
SETD1B
THAP2
ZCCHC8
ABHD13
CARKD
INTS6
KIAA1704
TGDS
WBP4
ZMYM5
ACYP1
ALKBH1
AP4S1
ARID4A
ATG14
BCL2L2
C14orf118
C14orf135
C14orf149
FAM179B
FBXO33
HOMEZ
KIAA1737
MBIP
NAA30
RAB2B
SAV1
SNAPC1
STRN3
TECPR2
WDR25
ZFYVE26
ZNF410
C15orf61
FAM103A1
FAM63B
HMG20A
LINS
LRRC57
MESDC1
NIPA1
PDCD7
PEAK1
PIF1
PPCDC
RAD51
SECISBP2L
SEMA4B
THBS1
TM2D3
TTC23
WDR76
WHAMM
ZNF770
ADAT1
ARMC5
BANP
C16orf70
GINS3
MTHFSD
PALB2
RANBP10
SETD6
TBC1D24
THUMPD1
TK2
TXNL4B
ZDHHC7
ZFP90
ZNF205
ZNF434
ABHD15
AKAP10
ANKRD40
ATAD5
C17orf48
C17orf62
CACNB1
CDK12
CTC1
CYB5D1
EME1
FLCN
GGA3
GOSR1
KAT7
KCTD11
KIAA0753
MAPK7
MBTD1
METTL23
NDEL1
NLK
NSRP1
PHF12
SHPK
SLFN12
SMG8
SNX11
SOCS7
TADA2A
TUBD1
WSB1
C18orf25
CEP76
ESCO1
FAM210A
KCTD1
SERPINB8
TSHZ1
VPS4B
C19orf47
CD3EAP
CYTH2
EID2
FIZ1
GPATCH1
HKR1
IRGQ
LIN37
MZF1
PPAN-P2RY11
RFX2
VRK3
ZNF146
ZNF181
ZNF227
ZNF45
ZNF460
ZNF524
ZNF544
ZSWIM4
ADNP
CBFA2T2
DHX35
DSN1
FASTKD5
GINS1
MAVS
PANK2
POLR3F
RPRD1B
SYS1
TMEM189-UBE2V1
TTPAL
ZFP64
ZNF335
ADAMTS5
C21orf63
NDUFV3
PCNT
SETD4
SIM2
URB1
C22orf40
CCDC117
EIF4ENIF1
IL17RA
NOL12
NUP50
PNPLA3
PRR14L
RNF185
TNRC6B
TOP3B
TUBGCP6
ARMCX5
FAM120C
KDM6A
NHS
NKRF
RP2
SPIN2B
SPIN4
ZBTB33
ZFX
ZNF182
ZNF280C
ZNF41
ZNF673
ZNF81
ZRSR2

## Sheet: Table S3
Supplementary Table S2 RNAs potentially controlled by UPF1, STAU1 and EXOSC5.
Genes regulated by UPF1	Genes regulated by EXOC5	Genes regulated by STAU1	lincRNAs regulated by EXOC5
GORAB	HIST2H2AB	HIST1H2BG	XLOC_001148
RGS2	HIST2H2AC	FOXQ1	XLOC_002113
RNF207	HIST3H2BB	RGL1	XLOC_002746
EML6	TTC32	CDKN2B	XLOC_004363
CRELD1	FAM200B		XLOC_004456
MYNN	C5orf54		XLOC_004467
TSC22D2	TRIM52		XLOC_005264
HIST1H2AD	HIST1H2AB		XLOC_005587
CBLL1	HIST1H2AE		XLOC_005764
CRCP	HIST1H2AH		XLOC_006263
C9orf3	HIST1H2AI		XLOC_006301
TSTD2	HIST1H2AK		XLOC_006985
EPC1	HIST1H2AM		XLOC_007249
C11orf57	HIST1H2BC		XLOC_007556
BRAP	HIST1H2BF		XLOC_008855
RAD52	HIST1H2BG		XLOC_008922
INTS6	HIST1H2BH		XLOC_009224
SERINC4	HIST1H2BL		XLOC_009389
TXNL4B	HIST1H3A		XLOC_009507
HKR1	HIST1H3B		XLOC_009509
ZNF274	HIST1H3F		XLOC_010698
ZNF473	HIST1H3G		XLOC_011837
PANK2	HIST1H3H		XLOC_012444
ZNF335	HIST1H4H		XLOC_012467
PNPLA3	HIST1H4I		XLOC_012591
TSC22D3	HIST1H4J		XLOC_007970
	HIST1H4K
	MBLAC1
	UFSP1
	NXNL2
	C10orf95
	C11orf71
	C12orf61
	HIST4H4
	ESR2
	MKRN3
	TMEM186
	ZNF594
	TMEM189-UBE2V1
	FAM120C

## Sheet: Table S4
Supplementary Table S3 List of zinc finger proteins under the control of UPF1
ZNF704
ZNF516
ZNF423
ZNF736
ZNF578
ZNF100
ZNF729
ZNF793
ZNF90
ZNF528
ZNF132
ZNF880
ZNF781
ZNF185
ZNF185
ZNF185
ZNF185
ZNF185
ZNF185
ZNF185
ZNF185
ZNF521
ZNF300
ZNF300
ZNF300
ZNF229
ZNF726
ZNF667
ZNF474
ZNF425
ZNF829
ZNF829
ZNF660
ZNF717
ZNF91
ZNF167
ZNF167
ZNF783

## Sheet: Table S5
Supplementary Table S4 List of genes that may be controlled by RNA turn-over from ENCODE data.
RIBC1
ZKSCAN2
TSNAXIP1
LRRC29
PRSS12
ZNF2
RAB26
ZNF70
EME2
ZNF674
NUFIP1
ESR2
ZNF571
RAD9B
CEP97
RPS6KL1
ZNF850
TBX6
ZNF230
ZNF165
ZNF557
SPATA24
ZFP30
C12orf61
DCC
ZFAT
MARCH1
KDM6B
ZNF543
B3GALT4
ZNF213
HTATSF1
GGT6
ZNF490
TMEM88
CCDC38
C9orf9
ABHD16B
ICOSLG
NUP210L
LOC100130705
GPD1
ZNF225
KLB
PGGT1B
C2orf16
ZNF684
ROPN1L
C16orf46
BSN
KIAA1919
ANKRD34A
RPGR
FAM83C
ZC3H10
TSSK6
GLB1L
ZNF782
SETD1B
C3orf25
LAG3
FICD
ICA1L
CFP
CCDC15
FAM161A
TTC30B
ZNF180
TRIM17
TMEM146
HPD
ZSWIM5
LETM2
ZNF319
MNT
CCDC102B
CCDC164
ZNF682
MORN5
C16orf71
HSD11B2
RALGAPA1
COQ10B
CENPJ
WNT2B
ATL1
FAM47E
MAP4K1
N4BP2L1
ZNF615
ACHE
ZNF583
C8G
RPGRIP1
ZNF786
VCPIP1
ZNF643
PRRT2
SASS6
ZNF420
ARL9
ENO4
ZNF41
KCTD16
TCEANC
SMC1B
PRR12
SPATA5
CDNF
LRRC27
LRRC34
BRCA2
C9orf43
KBTBD8
GDPD2
LOXHD1
BPIFC
ANKAR
ZNF200
KATNAL2
SPON2
TCTE3
DNAL1
PPP1R3F
UNC79
FAM154B
ZNF461
ZNF805
HORMAD1
C16orf55
FAM123B
C15orf58
HFM1
ZNF501
CCDC148
C9orf103
TARSL2
ZNF222
PRR14
FANCB
PER2
RMI1
C9orf163
CCDC103
MDH1B
CBX8
KCND1
CDAN1
AGRP
HSPB6
ZNF14
UFSP1
DMXL2
ITGB7
IL34
SETD1A
ZNF486
ARHGEF26
NIPSNAP3B
ZFHX2
IRF1
C5orf55
ZMYND10
ZFAND4
KDM4D
ZNF642
CPB2
TTC23L
CDHR2
ZSCAN20
C12orf26
ZAN
LOC284385
ZNF670
ABCD1
ZNF81
GREB1L
SIX4
FAM179B
SETDB2
BCDIN3D
ZBTB10
PARD6A
CCDC113
ZSCAN12
TAS1R1
APOA5
GPR137C
CCDC138
ZFY
TMTC3
RGS20
UBR1
WFIKKN1
PLEKHH3
FANK1
ZNF879
GPR61
ZKSCAN4
NOTO
EAF2
BEND6
RBL1
DGKE
ZNF350
REPS2
FZD5
KPNA5
ZSWIM3
PDIK1L
SYDE2
HELB
ZNF572
KLHL28
ATAD5
DEPDC4
ZNF25
GK
TMC4
ZNF611
BBS12
PMEL
ZSCAN22
SYTL3
ZNF780A
FSIP1
NOXA1
AGL
MAP2K5
IQCC
CTC1
NAT1
ALDH1L2
C22orf46
ZNF836
ZNF708
BTK
CCDC75
ZDBF2
GXYLT1
EXOC3L1
FAM104B
ZNF597
PYROXD2
ISM2
ZNF749
C12orf69
CHIC1
CEP135
DPF3
ACVR2B
AGPHD1
CCDC151
TBC1D12
ZFP41
NEK10
FAM120C
ZNF136
KLHL32
PIK3R1
RAB11FIP2
XPA
DSEL
FAM70A
TMEM104
SLX4
ZNF696
ZBTB49
SPHK2
ARL10
CLUAP1
PTCH1
FZD9
PTPN23
ZRSR2
SNAPC4
RPGRIP1L
MPP4
RARB
ZNF841
KLHL15
DHX29
ATF7IP2
DNAH1
ZNF624
DGKH
ZNF236
SLC22A20
NEIL1
MB21D1
KIAA0513
ZNF710
BARHL1
NEXN
PARS2
ACVR2A
ZNF669
ANO7
CPNE9
ZNF484
UNC45B
ARMC5
ZNF540
U2AF1L4
CEP250
DNAI1
PTGR2
TMSB4Y
OSGIN1
NR1I2
SYPL2
EFCAB11
ANKRD26
BNIPL
ZNF100
ADPRHL1
EVC2
ZNF184
PRRG2
GPT
ZFPM1
STARD9
AMN
KIAA1468
CNTLN
ZNF19
CEP152
KIF13B
B3GALTL
ESCO2
WDSUB1
RBAK
FANCM
IZUMO4
NUAK2
EML6
ENTPD5
JMJD5
LRRC71
ZNF273
GDF9
ZNF599
CCDC9
FAM177A1
DNAJC27
AP4E1
PSTK
TGFB3
ADAL
TAF3
MND1
FAM47E-STBD1
KIF14
FGF8
MEIG1
CASC5
IQCD
EIF4E1B
BRMS1L
OTUB2
MBD6
CMYA5
SLC9A5
XG
FAM134B
TIGD7
ZC2HC1C
ZNF573
CEP128
C12orf60
WDR25
HIVEP2
TBC1D8B
FBXO15
SPIRE2
B3GNT4
MPL
ZC3H3
NEK3
PSD
KIF18A
NUP62CL
AKAP5
C15orf57
C9orf24
ZNF568
CPEB2
FABP3
IPMK
CDC14A
CCP110
ZNF774
C6orf228
RBAK-LOC389458
MLH3
ANKRD42
NLGN3
UAP1L1
ZNF675
BDP1
KCNH3
ZNF691
IFT88
CCDC150
RNF208
MGRN1
CA14
ZNF473
TDRD3
ACTN3
ZFP14
C5orf41
UBXN2A
PIGZ
LSM11
ZNF773
PRELID2
LOC100130451
ZNF502
CWC22
NMB
ZNF430
SGOL2
GFOD1
WDR78
LOC81691
SLC25A27
ZNF418
GATA6
CLIC3
ZNF354C
C6orf25
CENPC1
NAALAD2
SNAI3
EFHC2
ZNF844
ARRDC4
CDC37L1
TTPAL
FNDC5
GAN
NARG2
POLR3F
USP49
ZUFSP
SYAP1
ADAT1
CDC42BPG
FGF18
NFIB
PURG
DNASE1L2
TTC18
PRRT1
FLYWCH1
CNNM2
POP1
MPHOSPH10
ZNF283
ZNF221
FNIP2
C21orf56
ERAP2
C1orf189
ISL2
COL23A1
TMEM116
PDZD9
KIAA1958
FAM184B
SEPSECS
SFN
DVL2
PDZD4
PRRT3
ZBTB26
TTC39B
CCDC88B
ZNF771
SLC2A12
STK17B
AGPAT9
PAPD5
REL
ZNF212
PARP16
LZIC
TYW1B
CSPG5
SFTPC
KLHDC1
ANKRD33B
NEK1
ZNF442
SNX16
SLC35C1
SHANK3
DOPEY2
ZNF570
BRD4
CGRRF1
GPATCH2
PCSK5
VAMP5
SNX30
SV2A
FAM169A
ATAD3C
ITPR1
TUBD1
TNRC6C
ZNF92
LPXN
SPATA13
TEX9
IRAK2
NKRF
RAB33B
C17orf100
NT5C1B
PPP1R13B
OTX1
LY6G6D
UBE2CBP
JDP2
ZNF229
SRFBP1
CLGN
TM6SF1
AMOT
TFAP4
ACYP2
GAL3ST4
TMEM62
ZNF367
HTRA4
STXBP5L
CWF19L2
CAMSAP2
LEKR1
RWDD4
CIR1
GPR155
ABI3BP
KCNH4
CXorf38
TMTC2
ZNF821
ODZ4
GXYLT2
TSHR
LINS
TNFSF13
RNGTT
ARID3B
RASL11A
SCG5
TIGD2
UPF3B
MAP3K8
RPAP3
ZNF790
ATG2A
MAP3K5
JRKL
MAMDC4
RNF165
PON3
CELSR3
DOCK5
RAB27A
ABHD13
LTN1
SLC35E3
USP43
S1PR1
ZDHHC2
ZNF737
UFL1
ZBTB41
TEX22
CD79A
RAB3A
ARHGAP30
KLHL8
FUT1
SMAD9
SAMD15
C12orf73
ZNF267
LCA5
PDE3B
OSBPL5
IMPG1
PRKD1
BMP2
ESF1
ENG
PLCL2
BLM
C1orf131
N4BP2
CLIP3
ZNF44
PPP1R1B
WBP4
KIF20B
TXNDC16
ZNF30
C18orf54
RAB36
DNAJC21
C8orf73
COL4A6
TMEM150A
PIK3CA
ANKRD32
CARD9
ZNF79
UBR3
DCLK2
GPATCH1
PORCN
SPOPL
LIG4
OSR2
ZNF595
E2F2
VPS13C
HSD11B1L
UHRF1BP1L
IRS2
ZBTB6
CTDP1
MTBP
MIPOL1
DCDC1
OLFML3
NR4A2
CEP70
PRDM11
C15orf29
HIST1H3E
ANKRD12
ZNF432
KCNIP2
ZNF189
ZNF43
SP2
MCM8
USP37
TUBE1
SPATA7
SLC44A4
NRG4
PGBD1
ZNF510
C14orf101
DDX25
BMX
SOBP
TMEM201
ZBTB33
TRPS1
GPR3
PUS7L
CBLN3
ISG20
WWP2
SFR1
PAPLN
MZB1
TRPC1
ABCG2
SLC30A4
DOCK3
IGFLR1
ZNF266
TBL1Y
CASC1
PPARGC1B
KCNAB1
LACE1
XYLB
C9orf46
PIF1
SLC9A8
OPHN1
KIAA1161
ZNF425
BRIP1
ZNF530
ZNF280C
ZNF17
POLR3B
FAM92A1
PHF11
PPIL4
PDZD2
CLSPN
MEGF8
CYP46A1
ZNF480
TRIM23
C9orf64
EMILIN1
MATN1
CABLES2
ESCO1
LMBRD2
C5
NEMF
HCRTR1
MEGF11
C8orf37
HSPA1L
SLC25A18
USP2
ST3GAL2
OSMR
KLHL35
KLHDC9
EXD1
FSD1L
NCKAP5L
MAPK8IP1
TCP11L2
GPC6
BAMBI
ZNF678
RHEBL1
DIP2C
NRIP1
LOC100506564
ZNF223
CLCN4
BHLHB9
METTL21D
KIF21A
FIGN
GATAD2B
C5orf65
PI4K2B
CDK5R1
HCFC1
NEIL3
CAMK1D
AIRE
ARPM1
MCART6
APOF
GAD1
NFIL3
PLAC9
ART3
FAM117B
FLVCR2
SYNJ1
TMEM139
MTUS2
FGF14
ASPSCR1
ZNF846
ARHGAP39
NOD1
LOC646851
FLVCR1
HOXA2
DOCK11
ZNF527
CARD11
RRP15
ZNF284
C20orf7
NEDD4L
SPRYD7
TAF1A
HPS6
CAMTA2
DHRS12
IL12RB2
ZNF197
SIK1
AKD1
TTBK2
VWA7
ZNF470
MAP1LC3A
TFAP2A
TMCO7
CRB2
GABPB2
LRCH2
C16orf87
C9orf169
ZCCHC6
TEFM
AFF2
SMCHD1
IL1RAPL2
FAM194B
CCDC122
RBM41
C10orf118
ZNRF3
MTM1
FAM111B
RNF32
TIMELESS
CTH
RIN1
C10orf140
LEO1
MLKL
SLC38A7
C17orf46
RASGRP1
NCEH1
LRIF1
ZNF426
PATL2
VAMP4
NGB
TTC25
FBF1
ENOX2
TTC33
TLL2
DZIP1L
LOC100507421
ACRC
VMAC
MAP6D1
CCDC62
ZNF629
BICD1
CDADC1
SGCG
AANAT
MIP
MYO16
FOXN2
NID2
POLE2
XRCC2
RASL11B
ZNF18
PPP2R3A
XKR8
ZNF614
NR6A1
RYR3
C5orf54
ZNF671
NUDT12
AKAP7
CYP4V2
PODXL
NEK5
TACR2
CLMN
ZNF630
LYST
ALDH3B1
TMEM45B
LOC100129480
CEP290
SLMO1
FBXL22
ST3GAL1
DISC1
FAM63B
DYNC2H1
B4GALT6
SLC37A2
KIF3A
MRM1
FTCD
AGBL2
GRIN3A
ZNF517
OSBPL11
UBN2
BTBD18
SLCO5A1
CENPE
ZNF224
NDC80
KIAA1614
MYBL1
KIF16B
SETBP1
C6orf57
USP53
CD83
SRBD1
ZNF613
SMPD3
ZNF227
GRIA3
ZNF680
CDKL3
CYP2U1
ZNF181
SCG3
KAT2B
EFHA2
BMP4
DYRK1B
ZNF564
ZNF322
C6orf162
ZNF493
IFT81
RSPH4A
MCM10
TAF4
APOA1
FBXL20
SH3BGR
CETN3
SPEF1
HINT3
SLK
ALKBH8
RTKN2
METAP1D
DDHD1
RNF43
PI16
ZNF45
UBA7
CCDC68
N4BP3
MAN2B2
ZNF620
MORN3
BAG2
DSCAM
USP44
METTL14
CAMK4
FAM151B
NAGS
USH2A
CABYR
NOX5
ITGB8
IRF5
RSPH9
ARHGAP17
ZCCHC16
FAM214A
DYRK3
ZSWIM4
CCDC59
TCTN2
SPICE1
SFMBT2
TMEM163
TTC23
EBAG9
PLEKHN1
GIN1
TMF1
CCDC134
TASP1
TMEM240
ZNF85
TSGA10IP
PRSS48
ZNF808
CXorf58
SPAST
MNS1
CALHM1
ZNF546
ADCY4
KIF15
ARL13B
ZBTB45
ANKRD5
C15orf27
ZNF280D
BIRC3
EXO1
IL1RAPL1
KIAA1009
HDAC4
CTF1
FBXW7
NANOS1
TXNRD3
MFSD2B
ATP5S
ABCA5
RNF24
GRAMD2
KIAA0825
PPP2R3C
NAV1
KIAA1586
TEAD3
C6orf52
ZNF449
RNF151
ZNF23
ZNF500
MAN1A1
SENP7
RNASEL
CD160
MEIS1
ZNF780B
DCLRE1C
MTMR8
FIZ1
RFXAP
GPR64
PDE11A
FAM98B
ACTR6
HHAT
SHROOM2
GCKR
NSRP1
DENND2C
GK5
ZNF512B
TP53INP2
CNKSR3
SLC10A1
HHLA3
C12orf29
ZFP2
TIGD4
TRPM7
LBX2
RLF
HSPA12B
FBXO24
CYP27B1
CYB5R4
RAVER1
TTC39A
LANCL3
WHAMM
DDX58
ZNF792
CDYL2
MATN3
KAT6B
NFKBID
ARID4A
TRMT5
CCDC112
TBXAS1
C11orf65
SGOL1
LYSMD1
RECK
CCNO
LSR
PPM1K
TFAP2C
C17orf51
RBM20
PANX2
GLTSCR1
RILP
ZNF845
CIITA
DGAT2
C17orf99
DNAJB14
CAMKMT
FOLR2
ZNF878
MYO1H
LGI4
RTN4IP1
ZCCHC9
LIPH
NTN1
AK5
TTC26
CCDC67
KIAA0556
SSFA2
PNPLA1
PCDHGB7
ZNF628
SLC25A20
DUSP1
CACNB1
COQ7
KIF18B
ZMAT3
C2orf55
STS
GRB7
EPM2A
NUBPL
PANK1
ATOH1
ZNF584
S100A14
CCDC152
BBS10
ZNHIT2
ZBTB42
GPT2
FBXO45
AKAP11
CAND2
HUNK
NCKAP5
GPM6B
DMC1
USP51
KCNJ4
DTX4
FAM178A
CADM2
DAPK2
RENBP
PLEKHM3
OGN
HIST1H1A
TEPP
ONECUT2
INHBE
TSNARE1
FAM65A
P2RX6
ARHGAP31
FAM24B
IRF6
TPGS1
MED25
DUSP15
FES
HTR4
PITX2
GNAO1
ZNF551
WDR76
FHL1
TMEM132A
PRDM10
LDHD
CYLD
C10orf114
ZNF709
SIRT1
ABTB2
C19orf44
TBC1D4
DIS3L
SIDT1
ADAMTS6
GPC5
KIAA1841
PLEKHA8
VPS37D
IQSEC2
DNMT3A
UBTD1
DEM1
SOLH
ACCN2
TMEM212
HOPX
RCBTB2
C9orf95
BCORL1
ZNHIT6
ZBTB22
CD38
TPD52
GRID1
ZNF407
CD74
SCN3B
C11orf61
TMEM63C
USP38
ZNF385A
SHISA2
FAM65C
GORAB
ZNF677
COL20A1
PIP5KL1
MAP2K3
RASSF10
CKAP2L
EGR2
SH3RF3
MAP7D2
TMEM74B
OBSCN
CDKL2
TBC1D2
DSTYK
XKR6
AUH
ZAP70
FOXE1
ZNF485
MYH7B
CYP3A5
APOBR
TMEM242
APBA1
HR
PCCA
TMPRSS6
LPIN2
PAPOLG
FAM76A
ZNF606
ZNF155
ABCB10
SLC24A6
ZBTB47
CA12
SLC12A2
MXD1
ERO1LB
KAZN
PROS1
DQX1
ENOX1
YPEL3
SWAP70
C5orf28
LATS2
ANKRD45
CACNA1F
KCNH5
COIL
KATNAL1
DNAJB13
ZNF91
XRN1
DLX2
HTR2A
SLC7A2
TMEM57
PCDH18
MAP1A
KLF9
DLGAP1
SLC8A1
C9orf41
RTP4
RIBC2
LOC391322
DBF4B
SYT2
C16orf86
UTP14A
JPH2
MYNN
TMEM22
RGS17
DTNA
LY6G6C
PEX3
ZSCAN2
NCAM2
SPATA25
SPATA5L1
RAB39A
WDR24
EML5
PIDD
LIFR
FAIM2
MEI1
GPR37
TIFA
ZFYVE26
CDCP1
FAM160B1
CXorf65
PAQR5
KAZALD1
TMOD2
SH3D21
DMRTA1
NPHP3
EP300
RGS6
MGLL
C15orf60
METTL4
PRIMA1
SAMD9L
FAM129A
KRR1
ZIC2
FHOD3
IL28RA
VPS54
ZNF362
SLC12A5
INTU
OR2AT4
CHST3
SERPINI1
PEX5L
ZMIZ2
C2orf49
CCDC149
CERS6
SPAG16
CHST14
IMMP2L
SYNM
IRAK4
VWCE
ZNF582
RDH5
PRSS36
SLC23A3
ZNF787
ZNF93
CXCL2
STC2
C6orf132
UACA
ACACB
DNAJC3
FAM102B
CASR
FMNL2
C9orf72
ZNF585A
SH3GL2
CD97
DOCK8
RANBP3L
C1orf27
TPCN1
MAP3K1
COX19
GDNF
LRRTM4
PDE6A
MAFF
SUSD1
ERCC4
ACCN3
CCDC76
MTMR6
RASGEF1B
F8
NPY1R
HEXIM2
TMC5
CLTCL1
CDH6
LIPT2
FAM168A
KITLG
MTNR1A
C9orf4
MRPL33
SYNGR4
ELK4
SLC5A11
FBXL15
SEL1L
C5orf58
LIAS
PHF7
EPS8L1
ANKRD18A
SLC24A2
SLC25A16
ZSCAN23
PODN
RAP1GAP
ZNF784
CACNG8
SH2D2A
EDEM3
GLCE
ONECUT1
CEP112
TDRKH
FAM210A
POLI
TMEM106A
PRSS27
SULT1E1
NSUN6
KLF13
ALOXE3
PHLDB3
SLC9A3
FAM105A
AUTS2
DNAAF2
TMEM151A
KANK3
KLHL11
GABRG3
C17orf53
ZNF726
DLG3
ART1
CATSPERG
USP13
MTTP
SLC25A43
SLC25A45
STAT5A
C17orf48
SLC25A21
DLL1
AADAT
MPPED2
CCDC64
FBXL18
ACOXL
SH3PXD2A
CCBP2
ZNF416
ESPN
ERCC6L
SMPX
SH2D4A
FAM63A
TDRD10
HECTD2
ZNF823
KLHL3
CLCN5
CEP350
DLGAP3
COL9A2
MASP2
ADCY9
TMEM199
GAB2
LCOR
MANBA
KIF5C
ERBB3
C17orf65
CT62
L2HGDH
MBLAC1
TSLP
CLDN14
LGI2
SP5
UNC80
MOCOS
TEC
ZNF300
C11orf96
TBL1X
SPTY2D1
PPM1L
FOXL1
ZNF555
CD8A
MEGF9
RAB3IL1
SPAG8
KIN
CDC25A
PANX3
ZNF296
ZNF516
ABCA12
GPR160
ADAMTS9
C4orf43
ZNF280B
FAM199X
FAM188A
QRSL1
SSX2IP
AHDC1
LYSMD2
CCL27
TCF7
FRK
MYPOP
ZNF700
CPEB3
GBX2
SLC1A4
PAX9
TSPYL6
ARID3C
ABCC6
AURKB
NXNL2
CACNA2D4
PTPN14
ADSSL1
ZC3H12C
KCNC3
KLHL25
SHCBP1
KCNH6
MON2
YLPM1
ZBTB46
CPLX4
BMP8A
DEGS2
CACNA1I
CCDC169-SOHLH2
CCT6B
RBFOX3
RAD54B
AKNA
CAPN3
NOXRED1
EXTL1
PITX3
EPHA7
TLR3
HOXA3
PLAG1
AADACL4
ST8SIA2
ALG10
KIF9
SEZ6L
LECT1
ZNF408
C9orf172
SH2D5
GLMN
CASS4
GPSM3
PTPRJ
TGFB1I1
BMPR2
MTERF
LINGO2
HMSD
DAAM1
OSBPL3
DOT1L
MLF1
TTK
FAM116A
SLCO4A1
PLEK2
C11orf46
CCL28
PYGO1
BAZ1A
PQLC1
LGR6
SCML1
BTBD16
ZNF323
CCDC169
CTAGE5
ZNF468
CRIPT
RARG
LZTFL1
MC1R
SELPLG
AP1S3
ARNTL2
GRAMD1C
C21orf7
CACNA2D2
C10orf76
MBNL2
TEX30
PIK3CG
TMEM5
HSPB9
ATG4C
NUDT8
GPAM
LAMA3
IRX3
RGS16
C19orf40
UNC5C
KIF7
WDR86
DOCK10
KDM1B
APOLD1
PNPLA7
BCAR1
FILIP1
TNFRSF21
GIPR
CDK17
TMEM180
CSNK1G1
IGFBP5
ZBTB12
NDUFAF4
GRAMD3
PKD1L2
GPR89A
DLX3
PSMB9
ZNF519
LRRC16B
SLC39A2
GRIN2A
TSHZ1
ADAMTS13
SPATA2
MKL2
TTC36
RBFA
TRPC4
IMPACT
WIPF1
CAMKV
DNAJA4
FUK
TIPARP
RUNX1
SAMD10
AWAT2
DGKG
GSTO2
STK39
ESAM
HDAC5
DHODH
SAMD4A
N6AMT2
RASA3
ACE2
CD247
RAPGEF5
PPARG
WDR31
TET2
SLC35A3
PAPPA
ZNF215
RNFT2
FUT10
PRR7
MED26
C1orf96
EFNA5
MTHFSD
FAM20A
SLC26A2
DDX60
WBSCR27
LRRC49
HERC6
PTCH2
C9orf40
DNAH7
ZNF254
PADI2
ATP10D
DMD
NES
DNAH3
FER1L5
GIPC2
PTK2B
FBXO4
FAM132A
CELF3
ZNF569
FNDC4
SHPRH
FOXP4
FLRT2
FBXO43
AHR
ARHGAP42
STOX1
C19orf26
ZBTB3
RELL1
KCNK7
SH2B3
SIPA1
DTWD1
CDC42EP1
FRMPD1
CCDC101
TGM1
GNG2
ZNF264
GTSE1
GALNT3
TLN2
MSRA
ITPRIP
P2RX3
TDRD9
MMP25
XYLT1
C8orf82
DSE
SFXN2
ZXDA
C8orf84
BBS4
SERTAD2
RIOK3
MOCS3
PEX11A
CCDC11
ZNF641
IFFO2
KLF5
RND1
ANKS3
JARID2
ANKRD35
NCOA7
KCNT2
FNIP1
ING2
C3orf62
DNAJC28
WDR88
PATZ1
HECA
AARS2
FAM46C
GRM5
MIER2
RPAP2
ADAM8
TRIO
PDCL2
SLC45A2
REM2
JAM2
UCHL1
OSCP1
ZNF226
SYP
ZNF48
C10orf71
KLHL33
CASD1
C15orf41
ZC3H18
CNTNAP1
CCDC168
FRRS1
DUSP21
NFATC1
TMEM164
NDRG4
WNT16
HDHD2
USP31
OTUD6B
C9orf125
PAG1
KLHL21
DET1
ZNF235
ARL11
ACADS
ZNF681
FBXO48
LRRC25
HSPBAP1
NFYB
TMEM74
PDE4D
ZNF175
SPRY1
WDR62
DIAPH3
PM20D2
DUSP5
ATAD2B
HOXA6
ASPHD1
SOCS1
ATP10A
SAMD12
STAB2
CENPQ
C7orf41
DNMBP
ATP2B2
CASP7
EFR3B
AGFG2
C17orf105
ZNF667
LTV1
LAMB2
ZNF518B
ACTL6B
AZI1
C9orf21
KIF27
ZNF566
FRA10AC1
SKA1
PRKAA2
OGFRL1
CDC42EP3
CYP26A1
SOS2
C3orf43
ZNF436
ATXN7L2
ZNF600
TAC3
ZRANB3
STBD1
CCNF
TBR1
LRRC10B
FOSL2
POLG2
NIN
FITM2
KIF17
DHRS4L1
C14orf80
TRMT11
MPP1
DENND1B
BCOR
ANKRD63
USP27X
TRIM45
SLC6A20
BCL11B
SCUBE3
BCL2
TROAP
MANSC4
MYO7A
PARD6B
SLC16A13
C14orf38
IRF2BPL
GALNS
DKKL1
ZNF785
C9orf25
CEP95
ALPK2
NAA30
ZNF596
C7orf60
TRAF3IP1
LHB
ZMYM1
FAM54A
SH3BP1
ARHGAP11B
RAB30
TRMT6
OSGIN2
SRY
RSBN1
CMPK2
C11orf67
ITPR2
ATP6V1G2
MTERFD3
TEKT2
FOXD2
TRPM3
CXorf68
YSK4
COL11A2
C4orf33
ASIP
PRDM5
BCL2L11
PLEKHA2
CPT1C
RBP5
GKAP1
SSH2
BRD3
LAMP3
LRRC43
RBM43
HHIPL1
ELL
ISPD
SHISA8
SULT1A2
CORO7
C3orf14
GLIS3
RNF126
HDAC9
NADKD1
MLL4
PDE1B
ALDH1A3
TPPP
ZNF689
PHF2
ZBTB20
LOXL4
PLEKHA3
CNTF
IL23A
DACT1
N6AMT1
LRCH1
KCNC4
IQSEC1
CPAMD8
DIS3L2
CLYBL
RDH12
ETV6
GNA14
COL8A1
BMPER
PRR5L
MALT1
PALB2
PCLO
ZNF488
C14orf28
CDT1
PLD4
PARPBP
DEFB133
SYNGAP1
PLCB4
B3GNT3
GALK2
EPHA10
C3orf15
PCDH9
MRI1
C1orf110
PLXNC1
AIM1L
PRDM1
LACC1
GBX1
FRG2C
ADAM22
KIAA0319
IFNAR1
SCAMP5
GEM
STARD13
KRBA1
STON1-GTF2A1L
APLF
WNT8B
NDOR1
C3orf67
ZNF260
FKBP7
IL1A
CACNA1C
MARK1
TNFSF12-TNFSF13
GP5
ZNF440
PCDH1
STRADB
XKR7
PDZK1IP1
TTLL9
SPO11
FGF5
CCDC40
CHRNB2
ZDHHC21
SCN9A
VSIG4
L3MBTL3
ZSCAN16
CUBN
RASEF
BLMH
[truncated: 879 more rows]

## Sheet: Table S6A
Supplementary Table S5a eRNAs coordinates that are potentially controlled by UPF1
eRNA coordinates regulated by UPF1	start	end
chr1	11967204	11969200
chr1	16839424	16840124
chr1	16969050	16970954
chr1	17223114	17223901
chr1	28836184	28836369
chr1	144006773	144016787
chr1	144532798	144534987
chr1	145381825	145383887
chr1	147805620	147806735
chr1	161409513	161409916
chr1	173989412	173993254
chr10	43047368	43047631
chr10	49515575	49515677
chr10	75658008	75660065
chr10	94333718	94335508
chr11	2017672	2020489
chr11	13010978	13011333
chr11	47521144	47521353
chr11	62618077	62622927
chr11	66494350	66495618
chr11	123320186	123332865
chr12	90099568	90105385
chr13	45147277	45148372
chr13	58066689	58066912
chr13	91998410	92003462
chr14	71788062	71789902
chr14	95621596	95625654
chr14	101052870	101053071
chr16	33965397	33965624
chr17	1615907	1618891
chr17	41381481	41382522
chr17	41399694	41401593
chr17	41433159	41438657
chr17	41465543	41467687
chr17	77742737	77744530
chr19	1149273	1149474
chr19	15440619	15442748
chr19	52193682	52193800
chr20	26189901	26190239
chr20	29653040	29654031
chr20	47661214	47665441
chr20	47902444	47902545
chr21	11179369	11179695
chr22	42977028	42977246
chr22	46486278	46487372
chr3	10065205	10065322
chr3	112736162	112737913
chr3	129108169	129108849
chr3	186543906	186544651
chr4	68587785	68588382
chr5	90604879	90612006
chr5	92914838	92916806
chr6	56707650	56707946
chr7	1506389	1507290
chr7	22894033	22896767
chr7	44601494	44603434
chr7	66007742	66008222
chr7	66310183	66310411
chr7	99869520	99869598
chr7	99935797	99936003
chr7	99938346	99939431
chr7	99942148	99942859
chr8	128161945	128162156
chr8	128174774	128175300
chr8	128182465	128182688
chr8	128209225	128209326
chr8	128210997	128211290
chr8	128835008	128835112
chr8	128917039	128926675
chr8	128960423	128962653
chr8	129077595	129078355
chr9	21453782	21455438
chr9	99381127	99383504
chr9	120465457	120467819
chr9	139622516	139624324
chr9	139827092	139829113
chrX	114792758	114795770

## Sheet: Table S6B
Supplementary Table S5b eRNAs coordinates that are potentially controlled by EXOSC5.
eRNA coordinates regulated by EXOC5	start	end
chr1	1549349	1550261
chr1	1551838	1553098
chr1	2138284	2141459
chr1	2144361	2145861
chr1	16839424	16840124
chr1	16969050	16970954
chr1	17223114	17223901
chr1	28836035	28836156
chr1	28836184	28836369
chr1	28836523	28836948
chr1	41845852	41848104
chr1	54302605	54303460
chr1	72750156	72751717
chr1	84764573	84765316
chr1	109644164	109644690
chr1	151429332	151430194
chr1	153678997	153683431
chr1	153755050	153756854
chr1	155192701	155199058
chr1	173989412	173993254
chr1	198057669	198058372
chr1	207326273	207327117
chr1	211556265	211557843
chr1	212731051	212733275
chr10	35417051	35418407
chr10	43047368	43047631
chr10	73648634	73650703
chr10	74056705	74059069
chr10	94331254	94332609
chr10	94333718	94335508
chr10	103489099	103489830
chr10	131907113	131908876
chr11	355190	355874
chr11	2017672	2020489
chr11	13010978	13011333
chr11	45848155	45848386
chr11	46257154	46266457
chr11	62618077	62622927
chr11	62624339	62626618
chr11	65231620	65283060
chr11	66494350	66495618
chr11	123320186	123332865
chr11	123388764	123390708
chr11	126226651	126230861
chr12	11322580	11324332
chr12	13021952	13029088
chr12	20494535	20496094
chr12	29542750	29544329
chr12	30950055	30950350
chr12	34372538	34372771
chr12	46775137	46783454
chr12	51442698	51444042
chr12	51611421	51613756
chr12	54360895	54361933
chr12	54385822	54391422
chr12	54408839	54413564
chr12	70861635	70862921
chr12	88214183	88214910
chr12	90099568	90105385
chr12	122502323	122502429
chr13	20179982	20180749
chr13	24131923	24134266
chr13	45149742	45151049
chr13	91998410	92003462
chr13	109914890	109918242
chr13	109923240	109928654
chr14	21922507	21923680
chr14	71607816	71612592
chr14	71788062	71789902
chr14	95621596	95625654
chr14	101942495	101942771
chr14	101942902	101944111
chr14	102989761	102999993
chr14	104741617	104742446
chr14	104766042	104766837
chr14	105142756	105150911
chr14	105558092	105558982
chr14	105559981	105560189
chr15	25681948	25685919
chr15	34727490	34728837
chr15	36871839	36872402
chr15	41576671	41578210
chr15	41911903	41915530
chr15	45122791	45123922
chr15	47358516	47359017
chr15	90807079	90810819
chr15	93423143	93426397
chr15	93434575	93435693
chr16	3312148	3316200
chr16	4355836	4358893
chr16	14397786	14405882
chr16	21522760	21522912
chr16	21523145	21523258
chr16	21523778	21523965
chr16	21529391	21529715
chr16	25042425	25043980
chr16	29615762	29617015
chr16	29621836	29623703
chr16	30887024	30888876
chr16	30932387	30933962
chr16	66906793	66907368
chr16	85590635	85593783
chr16	86509916	86511942
chr16	87614952	87616895
chr17	1615907	1618891
chr17	25678935	25680659
chr17	27042517	27044063
chr17	40683081	40684974
chr17	41381481	41382522
chr17	41399694	41401593
chr17	41463432	41464086
chr17	41465543	41467687
chr17	42784447	42786174
chr17	74554181	74556592
chr17	76928226	76931965
chr17	77742737	77744530
chr17	79366399	79366764
chr17	79482181	79488088
chr18	5238372	5239914
chr18	77906633	77907143
chr19	1164968	1173395
chr19	2948755	2950380
chr19	12888791	12891559
chr19	15440619	15442748
chr19	18401224	18406192
chr19	24234145	24238719
chr19	28285291	28286863
chr19	30433593	30434391
chr19	34625513	34627281
chr19	36066503	36067056
chr19	41103569	41105398
chr19	42782855	42784120
chr19	42901190	42902660
chr19	46703897	46708037
chr19	47362372	47363387
chr19	47364707	47368436
chr19	52190149	52191724
chr19	52193682	52193800
chr19	56146067	56147526
chr19	58817043	58818128
chr2	20547899	20552737
chr2	61988743	61991135
chr2	70349276	70353657
chr2	70367149	70371844
chr2	73509792	73513413
chr2	74212275	74218741
chr2	112223458	112223983
chr2	114082697	114083055
chr2	133012351	133013354
chr2	157196492	157198155
chr2	201726356	201727643
chr2	224560149	224566421
chr2	224587909	224592823
chr2	232546030	232547700
chr20	26189051	26189161
chr20	26189901	26190239
chr20	34637007	34637511
chr20	37052286	37065398
chr20	42286512	42287168
chr20	47661214	47665441
chr20	47902444	47902545
chr20	47902727	47902969
chr20	47903209	47904726
chr20	49981752	49984234
chr20	52204552	52209136
chr20	56323359	56324413
chr20	57200743	57201487
chr20	57462786	57463503
chr20	57467578	57469590
chr21	9825061	9828562
chr21	11168304	11175638
chr21	17564525	17567558
chr21	37800579	37804117
chr21	38736374	38744380
chr21	38934995	38938546
chr21	43372164	43375777
chr21	46409709	46441416
chr21	46736464	46742010
chr21	47876128	47877342
chr22	20189543	20196273
chr22	24255275	24255714
chr22	30645418	30655657
chr22	37590336	37596615
chr22	42664006	42668193
chr22	44754394	44761766
chr22	46407986	46411577
chr22	46432421	46433359
chr22	46458263	46465659
chr22	46470169	46476407
chr22	46477617	46485631
chr22	46486278	46487372
chr22	46488551	46490585
chr22	46500260	46503274
chr22	50323832	50331685
chr3	9996348	9998562
chr3	51701978	51707622
chr3	73159868	73160133
chr3	128208752	128210812
chr3	129344994	129345441
chr3	129610539	129612241
chr3	156528315	156539556
chr3	156890936	156895319
chr3	186543906	186544651
chr3	194037158	194042556
chr3	194304918	194305840
chr3	196730510	196730791
chr4	774140	774795
chr4	1036805	1038855
chr4	1074421	1077579
chr4	1170572	1171723
chr4	68587785	68588382
chr4	70296597	70296841
chr4	153457675	153460036
chr4	187759325	187763011
chr5	8456390	8457669
chr5	17375269	17375857
chr5	18742954	18747974
chr5	27471085	27475084
chr5	38659770	38660959
chr5	42948726	42951835
chr5	42990391	42996713
chr5	43006294	43012101
chr5	43016288	43018739
chr5	43063291	43069448
chr5	71146729	71147003
chr5	132164772	132165555
chr5	133773242	133774276
chr5	133800605	133801568
chr5	133836895	133849295
chr5	139488043	139489876
chr5	149866275	149866894
chr5	173762455	173767485
chr5	175967609	175970455
chr5	176872883	176873684
chr5	176905995	176906132
chr5	176979731	176980854
chr5	180674299	180680911
chr6	3022221	3026864
chr6	3067332	3070899
chr6	10415816	10416381
chr6	26519611	26524341
chr6	28102567	28106568
chr6	28185458	28187508
chr6	28953842	28954051
chr6	29931310	29935672
chr6	31429089	31432544
chr6	42751395	42752961
chr6	56707650	56707946
chr6	72113392	72128969
chr6	86384014	86387197
chr6	109414232	109418546
chr6	125284294	125287013
chr6	166335140	166336940
chr6	166370164	166371315
chr6	166372231	166374832
chr6	166375752	166376632
chr6	166377444	166388250
chr6	166394008	166397781
chr6	166402001	166402454
chr6	166402820	166403237
chr6	166416309	166422226
chr6	166423353	166424162
chr7	1506389	1507290
chr7	4680349	4683602
chr7	22894033	22896767
chr7	22898017	22899588
chr7	27207832	27216365
chr7	44601494	44603434
chr7	66007742	66008222
chr7	66310183	66310411
chr7	75924679	75925309
chr7	99935797	99936003
chr7	99936335	99936548
chr7	99938346	99939431
chr7	99940529	99940671
chr7	99942148	99942859
chr7	100289153	100291160
chr7	104622644	104626497
chr7	112757613	112757995
chr7	129418214	129418987
chr7	130566091	130592099
chr7	134861237	134863153
chr7	154995605	155002235
chr8	8086543	8086767
chr8	8087227	8088018
chr8	8101204	8102046
chr8	16606166	16607949
chr8	16611028	16611847
chr8	24857230	24859094
chr8	26306933	26311369
chr8	32785266	32786117
chr8	41685563	41686461
chr8	86090531	86091777
chr8	128161945	128162156
chr8	128174774	128175300
chr8	128182209	128182419
chr8	128187094	128188473
chr8	128189168	128192702
chr8	128193144	128194531
chr8	128209225	128209326
chr8	128210682	128210929
chr8	128210997	128211290
chr8	128212156	128214310
chr8	128216679	128242510
chr8	128807106	128828160
chr8	128831104	128833035
chr8	128860797	128880812
chr8	128905412	128913887
chr8	128917039	128926675
chr8	128927157	128933764
chr8	128939027	128941526
chr8	128960423	128962653
chr8	128979240	128984309
chr8	129044410	129048837
chr8	129052672	129054696
chr8	144360709	144365019
chr8	145704678	145705654
chr8	146227319	146227991
chr9	4296014	4299810
chr9	11063349	11063510
chr9	21547649	21567432
chr9	21588394	21594327
chr9	35757376	35759518
chr9	73034991	73037659
chr9	79186645	79186908
chr9	91143987	91146440
chr9	96722747	96723250
chr9	96926859	96932042
chr9	98273674	98275830
chr9	98577603	98577928
chr9	131928570	131931727
chr9	132212775	132281813
chr9	132328813	132335424
chr9	132337055	132338664
chr9	134267357	134274661
chr9	134280315	134283913
chr9	134291837	134299604
chr9	136891044	136891415
chr9	136891483	136891635
chr9	137482488	137484759
chr9	138042529	138045915
chr9	139622516	139624324
chr9	140020949	140024412
chr9	140190958	140191492
chrX	15691364	15696049
chrX	24151145	24152404
chrX	39546021	39548410
chrX	40035054	40035634
chrX	47370881	47379457
chrX	73185671	73186352
chrX	73455292	73476760
chrX	73509382	73514337
chrX	106918541	106921309
chrX	108297326	108297511
chrX	115009373	115010110
chrX	115074172	115078527
chrX	115082736	115084623
chrX	153149142	153151260
